# Supplementary material for: Paleo-polyploidization in Lycophytes
Source: Genomics Proteomics Bioinformatics. 2020 Nov 4;18(3):333–40. doi: 10.1016/j.gpb.2020.10.002 (PMC7801247; doi:10.1016/j.gpb.2020.10.002)
Supplement: Supplementary Figure S1 — Homologous gene dot plot within S. moellendorffii genome. All scaffolds were arranged along X- and Y-axes, respectively. Statistically significant collinear blocks are displayed, and they are mapped onto both axes to produce homologous coverage depth. Scale bars are displayed to the homologous depth level (HDL) in the genome. [file mmc1.zip]

Archive with 1 entries (1 files):
- Figure S1 Au060120.png
