# Supplementary material for: Paleo-polyploidization in Lycophytes
Source: Genomics Proteomics Bioinformatics. 2020 Nov 4;18(3):333–40. doi: 10.1016/j.gpb.2020.10.002 (PMC7801247; doi:10.1016/j.gpb.2020.10.002)
Supplement: Supplementary Figure S2 — Distribution of Ks between colinear genes. [file mmc2.zip]

Archive with 1 entries (1 files):
- Figure S2 Au060120.png
