# Supplementary material for: Paleo-polyploidization in Lycophytes
Source: Genomics Proteomics Bioinformatics. 2020 Nov 4;18(3):333–40. doi: 10.1016/j.gpb.2020.10.002 (PMC7801247; doi:10.1016/j.gpb.2020.10.002)
Supplement: Supplementary Figure S4 — Homologous gene dot plot between S. moellendorffii and A. trichopoda. Their scaffolds were arranged along Y- and X-axes, respectively. Statistically significant collinear blocks are displayed, and they are mapped onto both axe to produce homologous coverage depth. Scale bars are displayed to the homologous depth level (HDL) in the genome. [file mmc4.zip]

Archive with 1 entries (1 files):
- Figure S4 Au060120.png
