# Supplementary material for: Paleo-polyploidization in Lycophytes
Source: Genomics Proteomics Bioinformatics. 2020 Nov 4;18(3):333–40. doi: 10.1016/j.gpb.2020.10.002 (PMC7801247; doi:10.1016/j.gpb.2020.10.002)
Supplement: Supplementary Figure S6 — Homologous gene dot plot between S. lepidophylla and ancestral angiosperm genomes, i.e., AAG. S. lepidophylla genes and inferred ancestral angiosperm regions represented by genes are arranged along X- and Y-axes, respectively. Statistically significant colinear blocks are displayed and mapped onto each axis to produce homologous coverage depth. Scale bars are displayed to the homologous depth level (HDL) in the genome. Blocks with median Ks < 1.8 are colored red, blocks with Ks ≥ 1.8 colored blue, and others colored gray. [file mmc6.zip]

Archive with 1 entries (1 files):
- Figure S6 Au060120.png
