# Supplementary material for: Paleo-polyploidization in Lycophytes
Source: Genomics Proteomics Bioinformatics. 2020 Nov 4;18(3):333–40. doi: 10.1016/j.gpb.2020.10.002 (PMC7801247; doi:10.1016/j.gpb.2020.10.002)
Supplement: Supplementary Figure S7 — Homologous gene dot plot of S. moellendorffii. Blocks that come to the ends of assembled scaffolds are highlighted in blue, details in Figure S1. [file mmc7.zip]

Archive with 1 entries (1 files):
- Figure S7 Au060120.png
