# Supplementary material for: Paleo-polyploidization in Lycophytes
Source: Genomics Proteomics Bioinformatics. 2020 Nov 4;18(3):333–40. doi: 10.1016/j.gpb.2020.10.002 (PMC7801247; doi:10.1016/j.gpb.2020.10.002)
Supplement: Supplementary Figure S8 — Inference of ancestral genomes in Lycophytes and angiosperm lineages. A. The pre-ξ ancestral genome of lycophytes is inferred by merging collinear S. moellendorffii genes produced by ξ. B. The ancestral genome of angiosperms is inferred by merging collinear grape genes produced by the major-eudicot-common hexaploidy. [file mmc8.zip]

Archive with 1 entries (1 files):
- Figure S8 Au060120.png
